# Supplementary material for: Sox10-Deficient Drug-Resistant Melanoma Cells Are Refractory to Oncolytic RNA Viruses
Source: Cells. 2023 Dec 29;13(1):73. doi: 10.3390/cells13010073 (PMC10777920; doi:10.3390/cells13010073)
Supplement: Supplementary file 1 [file cells-13-00073-s001.zip]

Archive with 5 entries (5 files):
- Suppl FigS1.tif
- Suppl FigS2.tif
- Suppl FigS3.tif
- Suppl FigS4.tif
- Suppl FigS5.tif
